# Supplementary material for: Nutrition and Flavor Evaluation of Amino Acids in Guangyuan Grey Chicken of Different Ages, Genders and Meat Cuts
Source: Animals (Basel). 2023 Apr 2;13(7):1235. doi: 10.3390/ani13071235 (PMC10093250; doi:10.3390/ani13071235)
Supplement: Supplementary file 1 [file animals-13-01235-s001.zip]

Archive with 1 entries (1 files):
- animals-2282691-supplementary.pdf
